# Supplementary material for: Effects of an Adipose Mesenchymal Stem Cell-Derived Conditioned medium and TGF-β1 on Human Keratinocytes In Vitro
Source: Int J Mol Sci. 2023 Sep 29;24(19):14726. doi: 10.3390/ijms241914726 (PMC10572767; doi:10.3390/ijms241914726)
Supplement: Supplementary file 1 [file ijms-24-14726-s001.zip]

Archive with 1 entries (1 files):
- ijms-2588213-supplementary.pdf
